# Supplementary material for: Human myiasis in Ecuador
Source: PLoS Negl Trop Dis. 2020 Feb 21;14(2):e0007858. doi: 10.1371/journal.pntd.0007858 (PMC7055958; doi:10.1371/journal.pntd.0007858)
Supplement: S1 Data — (XLSX) [file pntd.0007858.s001.xlsx]

## Sheet: 2013
		SEXO		CATEGORIA EDAD							AUTOIDENTIDAD											GRUPOS PRIORITARIOS														PROVINCIA
		HOMBRE	MUJER	Menor a 5	6 a 12	13 a 20	21 a 39	40 a 65	Mayor a 65		NO APLICA	INDÍGENA	AFROECUATORIANO/A AFRODESCENDIENTE	NEGRO/A	MULATO/A	MONTUBIO/A	MESTIZO/A	BLANCO/A	OTRO/A	NO SABE/NO RESPONDE	NO DEFINIDO	NO APLICA	EMBARAZADAS	PERSONAS CON DISCAPACIDAD	PERSONAS POR DESASTRES NATURALES	PERSONAS POR DESASTRES ANTROPOGÉNICOS	ENFERMEDADES CATASTRÓFICAS Y RARAS	MALTRATO INFANTIL	PRIVADAS DE LA LIBERTAD	VÍCTIMAS DE VIOLENCIA FISICA	VÍCTIMAS DE VIOLENCIA PSICOLOGICA	VÍCTIMAS DE VIOLENCIA SEXUAL	TRABAJADOR/A SEXUAL	HSH	PLANIFICACION FAMILIAR	AZUAY	BOLIVAR	CAÑAR	CARCHI	COTOPAXI	CHIMBORAZO	EL ORO	ESMERALDAS	GUAYAS	IMBABURA	LOJA	LOS RIOS	MANABI	MORONA SANTIAGO
		Recuento	Recuento	Recuento	Recuento	Recuento	Recuento	Recuento	Recuento		Recuento	Recuento	Recuento	Recuento	Recuento	Recuento	Recuento	Recuento	Recuento	Recuento	Recuento	Recuento	Recuento	Recuento	Recuento	Recuento	Recuento	Recuento	Recuento	Recuento	Recuento	Recuento	Recuento	Recuento	Recuento	Recuento	Recuento	Recuento	Recuento	Recuento	Recuento	Recuento	Recuento	Recuento	Recuento	Recuento	Recuento	Recuento	Recuento
B870	Miasis cutánea	150	144	95	45	24	47	57	26		8	33	5	12	3	12	219	2	0	0	0	288	1	3	0	0	2	0	0	0	0	0	0	0	0	4	3	10	5	4	5	15	32	26	8	12	7	29	32
B871	Miasis en heridas	69	79	11	12	18	38	35	32		2	11	3	1	0	2	121	3	0	5	0	142	0	5	0	0	1	0	0	0	0	0	0	0	0	1	2	1	1	4	6	13	9	30	3	6	13	15	1
B872	Miasis ocular	5	8	1	2	0	3	3	4		1	0	0	0	0	0	12	0	0	0	0	12	0	1	0	0	0	0	0	0	0	0	0	0	0	0	0	0	0	0	0	3	2	4	0	2	0	0	0
B873	Miasis nasofaríngea	7	11	2	4	3	4	3	2		0	2	0	0	0	0	16	0	0	0	0	16	0	2	0	0	0	0	0	0	0	0	0	0	0	1	1	0	0	0	0	0	1	4	4	0	1	0	0
B874	Miasis aural	2	2	0	0	0	2	2	0		0	0	0	0	0	0	4	0	0	0	0	4	0	0	0	0	0	0	0	0	0	0	0	0	0	0	0	0	0	0	0	0	0	2	0	0	0	0	0
B878	Miasis de otros sitios	19	17	6	10	3	3	11	3		0	7	1	0	1	3	24	0	0	0	0	36	0	0	0	0	0	0	0	0	0	0	0	0	0	1	0	0	3	0	0	1	1	4	0	0	4	3	5
B879	Miasis, no especificada	65	71	31	24	20	23	26	11		0	8	2	0	0	0	125	1	0	0	0	134	0	2	0	0	0	0	0	0	0	0	0	0	0	4	2	2	6	0	4	4	3	25	3	2	11	24	2
Total	Miasis total	317	332	146	97	68	120	137	78		11	61	11	13	4	17	521	6	0	5	0	632	1	13	0	0	3	0	0	0	0	0	0	0	0	11	8	13	15	8	15	36	48	95	18	22	36	71	40
[truncated: 247 more columns]

## Sheet: 2014
		SEXO		CATEGORIA EDAD						AUTOIDENTIDAD											GRUPOS PRIORITARIOS														PROVINCIA
		HOMBRE	MUJER	Menor a 5	6 a 12	13 a 20	21 a 39	40 a 65	Mayor a 65	NO APLICA	INDÍGENA	AFROECUATORIANO/A AFRODESCENDIENTE	NEGRO/A	MULATO/A	MONTUBIO/A	MESTIZO/A	BLANCO/A	OTRO/A	NO SABE/NO RESPONDE	NO DEFINIDO	NO APLICA	EMBARAZADAS	PERSONAS CON DISCAPACIDAD	PERSONAS POR DESASTRES NATURALES	PERSONAS POR DESASTRES ANTROPOGÉNICOS	ENFERMEDADES CATASTRÓFICAS Y RARAS	MALTRATO INFANTIL	PRIVADAS DE LA LIBERTAD	VÍCTIMAS DE VIOLENCIA FISICA	VÍCTIMAS DE VIOLENCIA PSICOLOGICA	VÍCTIMAS DE VIOLENCIA SEXUAL	TRABAJADOR/A SEXUAL	HSH	PLANIFICACION FAMILIAR	AZUAY	BOLIVAR	CAÑAR	CARCHI	COTOPAXI	CHIMBORAZO	EL ORO	ESMERALDAS	GUAYAS	IMBABURA	LOJA	LOS RIOS	MANABI	MORONA SANTIAGO	NAPO
		Recuento	Recuento	Recuento	Recuento	Recuento	Recuento	Recuento	Recuento	Recuento	Recuento	Recuento	Recuento	Recuento	Recuento	Recuento	Recuento	Recuento	Recuento	Recuento	Recuento	Recuento	Recuento	Recuento	Recuento	Recuento	Recuento	Recuento	Recuento	Recuento	Recuento	Recuento	Recuento	Recuento	Recuento	Recuento	Recuento	Recuento	Recuento	Recuento	Recuento	Recuento	Recuento	Recuento	Recuento	Recuento	Recuento	Recuento	Recuento
B870	Miasis cutánea	145	104	27	18	8	19	18	13	2	30	2	3	1	7	199	2	1	2	0	245	0	4	0	0	0	0	0	0	0	0	0	0	0	8	5	6	2	2	4	15	10	18	2	16	4	22	14	13
B871	Miasis en heridas	163	82	7	12	13	29	16	15	2	17	8	4	2	2	201	2	1	6	0	233	0	3	0	0	0	0	9	0	0	0	0	0	0	5	9	2	3	4	19	14	21	56	3	10	13	20	0	6
B872	Miasis ocular	7	10	2	1	0	1	1	1	0	2	0	1	0	0	14	0	0	0	0	17	0	0	0	0	0	0	0	0	0	0	0	0	0	0	0	0	0	1	0	1	1	0	0	1	1	4	0	2
B873	Miasis nasofaríngea	6	4	0	0	0	1	1	3	1	0	0	0	1	1	6	0	1	0	0	8	0	1	0	0	0	0	1	0	0	0	0	0	0	0	0	0	0	1	0	0	0	4	0	0	0	1	0	2
B874	Miasis aural	1	1	0	1	0	0	0	0	0	1	0	0	0	0	1	0	0	0	0	2	0	0	0	0	0	0	0	0	0	0	0	0	0	0	0	0	0	0	0	0	0	1	0	0	0	0	0	1
B878	Miasis de otros sitios	22	22	3	3	2	1	1	2	1	5	0	0	0	1	35	0	0	2	0	43	0	1	0	0	0	0	0	0	0	0	0	0	0	0	1	0	0	0	0	1	1	3	0	3	5	9	2	3
B879	Miasis, no especificada	46	60	14	12	5	8	9	3	0	7	0	0	1	1	97	0	0	0	0	101	0	5	0	0	0	0	0	0	0	0	0	0	0	0	0	3	4	1	0	2	1	29	3	3	6	10	6	8
	Total	390	283	53	47	28	59	46	37	6	62	10	8	5	12	553	4	3	10	0	649	0	14	0	0	0	0	10	0	0	0	0	0	0	13	15	11	9	9	23	33	34	111	8	33	29	66	22	35
[truncated: 246 more columns]

## Sheet:  sexo 2015
		BLOQUE C: SEXO DEL PACIENTE					BLOQUE C: AUTO IDENTIFICACION ÉTNICA DEL PACIENTE											BLOQUE C: GRUPO PRIORITARIO DE ATENCION 1														NIVEL DE ATENCION DEL ESTABLECIMIENTO
		HOMBRE	MUJER	INTERSEXUAL			NO APLICA	INDÍGENA	AFROECUATORIANO/A AFRODESCENDIENTE	NEGRO/A	MULATO/A	MONTUBIO/A	MESTIZO/A	BLANCO/A	OTRO/A	NO SABE/NO RESPONDE	NO DEFINIDO	NO APLICA	EMBARAZADAS	PERSONAS CON DISCAPACIDAD	PERSONAS POR DESASTRES NATURALES	PERSONAS POR DESASTRES ANTROPOGÉNICOS	ENFERMEDADES CATASTRÓFICAS Y RARAS	MALTRATO INFANTIL	PRIVADAS DE LA LIBERTAD	VÍCTIMAS DE VIOLENCIA FISICA	VÍCTIMAS DE VIOLENCIA PSICOLOGICA	VÍCTIMAS DE VIOLENCIA SEXUAL	TRABAJADOR/A SEXUAL	HSH	PLANIFICACION FAMILIAR	NIVEL 1	NIVEL 2	NIVEL 3	SERVICIOS DE ATENCION DE SALUD MOVIL
B870	Miasis cutánea	106	113	0			5	30	4	1	2	2	167	2	1	5	0	215	0	3	0	0	0	0	1	0	0	0	0	0	0	180	37	1	1
B871	Miasis en heridas	275	200	0			7	26	9	7	1	21	398	3	1	2	0	461	0	8	0	0	0	0	6	0	0	0	0	0	0	443	28	1	3
B872	Miasis ocular	9	6	0			0	1	0	0	0	0	13	0	0	1	0	15	0	0	0	0	0	0	0	0	0	0	0	0	0	12	3	0	0
B873	Miasis nasofaríngea	2	4	0			0	1	0	0	0	0	5	0	0	0	0	6	0	0	0	0	0	0	0	0	0	0	0	0	0	5	1	0	0
B874	Miasis aural	0	0	0			0	0	0	0	0	0	0	0	0	0	0	0	0	0	0	0	0	0	0	0	0	0	0	0	0	0	0	0	0
B878	Miasis de otros sitios	20	20	0			0	6	2	0	0	0	31	1	0	0	0	40	0	0	0	0	0	0	0	0	0	0	0	0	0	36	3	0	1
B879	Miasis, no especificada	51	58	0			1	10	0	1	0	5	90	0	0	2	0	104	0	5	0	0	0	0	0	0	0	0	0	0	0	92	15	2	0
Total		463	401	0			13	74	15	9	3	28	704	6	2	10	0	841	0	16	0	0	0	0	7	0	0	0	0	0	0	768	87	4	5

## Sheet: provincias 2015 
	BLOQUE A: PROVINCIA DEL ESTABLECIMIENTO QUE SE BRINDA LA ATENCION
	Azuay	Bolívar	Cañar	Carchi	Cotopaxi	Chimborazo	El Oro	Esmeraldas	Guayas	Imbabura	Loja	Los Ríos	Manabí	Morona Santiago	Napo	Pastaza	Pichincha	Tungurahua	Zamora Chinchipe	Galápagos	Sucumbíos	Orellana	Santo Domingo de los Tsáchilas	Santa Elena	Exterior	Zonas no delimitadas
	Recuento	Recuento	Recuento	Recuento	Recuento	Recuento	Recuento	Recuento	Recuento	Recuento	Recuento	Recuento	Recuento	Recuento	Recuento	Recuento	Recuento	Recuento	Recuento	Recuento	Recuento	Recuento	Recuento	Recuento	Recuento	Recuento
Miasis cutánea	5	4	4	0	4	5	6	11	13	7	15	9	23	9	11	12	11	11	11	0	13	22	4	8	0	1
Miasis en heridas	10	9	4	2	20	16	34	31	80	47	43	33	38	4	7	6	19	11	2	0	39	8	10	2	0	0
Miasis ocular	0	0	0	1	0	0	3	0	3	1	0	1	2	0	0	0	0	0	0	0	4	0	0	0	0	0
Miasis nasofaríngea	0	0	0	0	0	0	0	1	1	0	0	1	0	1	0	0	1	0	0	0	0	0	1	0	0	0
Miasis aural	0	0	0	0	0	0	0	0	0	0	0	0	0	0	0	0	0	0	0	0	0	0	0	0	0	0
Miasis de otros sitios	1	0	0	0	0	2	3	3	7	0	1	2	7	2	1	2	3	0	1	0	1	2	2	0	0	0
Miasis, no especificada	2	0	5	1	1	2	1	9	29	1	5	2	8	11	6	6	7	4	1	0	0	7	0	1	0	0
Total	18	13	13	4	25	25	47	55	133	56	64	48	78	27	25	26	41	26	15	0	57	39	17	11	0	1

## Sheet: cantones 2015
	BLOQUE A: CANTON DEL ESTABLECIMIENTO QUE SE BRINDA LA ATENCION
	Cuenca	Girón	Gualaceo	Nabón	Paute	Pucará	San Fernando	Santa Isabel	Sigsig	Oña	Chordeleg	El Pan	Sevilla de Oro	Guachapala	Camilo Ponce Enríquez	Guaranda	Chillanes	Chimbo	Echeandía	San Miguel	Caluma	Las Naves	Azogues	Biblián	Cañar	La Troncal	El Tambo	Déleg	Suscal	Tulcán	Bolívar	Espejo	Mira	Montúfar	San Pedro de Huaca	Latacunga	La Maná	Pangua	Pujilí	Salcedo	Saquisilí	Sigchos	Riobamba	Alausí	Colta	Chambo	Chunchi	Guamote	Guano
	Recuento	Recuento	Recuento	Recuento	Recuento	Recuento	Recuento	Recuento	Recuento	Recuento	Recuento	Recuento	Recuento	Recuento	Recuento	Recuento	Recuento	Recuento	Recuento	Recuento	Recuento	Recuento	Recuento	Recuento	Recuento	Recuento	Recuento	Recuento	Recuento	Recuento	Recuento	Recuento	Recuento	Recuento	Recuento	Recuento	Recuento	Recuento	Recuento	Recuento	Recuento	Recuento	Recuento	Recuento	Recuento	Recuento	Recuento	Recuento	Recuento
Miasis cutánea	3	0	0	0	0	2	0	0	0	0	0	0	0	0	0	4	0	0	0	0	0	0	2	0	2	0	0	0	0	0	0	0	0	0	0	0	0	0	4	0	0	0	2	1	0	0	0	0	0
Miasis en heridas	7	0	0	0	3	0	0	0	0	0	0	0	0	0	0	2	2	0	1	3	0	1	0	0	1	3	0	0	0	1	0	0	0	1	0	5	1	2	0	0	0	12	15	0	0	1	0	0	0
Miasis ocular	0	0	0	0	0	0	0	0	0	0	0	0	0	0	0	0	0	0	0	0	0	0	0	0	0	0	0	0	0	1	0	0	0	0	0	0	0	0	0	0	0	0	0	0	0	0	0	0	0
Miasis nasofaríngea	0	0	0	0	0	0	0	0	0	0	0	0	0	0	0	0	0	0	0	0	0	0	0	0	0	0	0	0	0	0	0	0	0	0	0	0	0	0	0	0	0	0	0	0	0	0	0	0	0
Miasis aural	0	0	0	0	0	0	0	0	0	0	0	0	0	0	0	0	0	0	0	0	0	0	0	0	0	0	0	0	0	0	0	0	0	0	0	0	0	0	0	0	0	0	0	0	0	0	0	0	0
Miasis de otros sitios	0	0	1	0	0	0	0	0	0	0	0	0	0	0	0	0	0	0	0	0	0	0	0	0	0	0	0	0	0	0	0	0	0	0	0	0	0	0	0	0	0	0	0	0	0	0	0	1	0
Miasis, no especificada	2	0	0	0	0	0	0	0	0	0	0	0	0	0	0	0	0	0	0	0	0	0	3	0	0	2	0	0	0	1	0	0	0	0	0	1	0	0	0	0	0	0	1	0	0	0	0	0	0
Total	12	0	1	0	3	2	0	0	0	0	0	0	0	0	0	6	2	0	1	3	0	1	5	0	3	5	0	0	0	3	0	0	0	1	0	6	1	2	4	0	0	12	18	1	0	1	0	1	0
[truncated: 184 more columns]
